# Supplementary material for: Anxiolytic-like Effects and Quantitative EEG Profile of Palmitone Induces Responses Like Buspirone Rather Than Diazepam as Clinical Drugs
Source: Molecules. 2023 Apr 24;28(9):3680. doi: 10.3390/molecules28093680 (PMC10180017; doi:10.3390/molecules28093680)
Supplement: Supplementary file 1 [file molecules-28-03680-s001.zip]

Archive with 1 entries (1 files):
- molecules-2280885-supplementary.pdf
